# Supplementary material for: Shortened Infant Telomere Length Is Associated with Attention Deficit/Hyperactivity Disorder Symptoms in Children at Age Two Years: A Birth Cohort Study
Source: Int J Mol Sci. 2022 Apr 21;23(9):4601. doi: 10.3390/ijms23094601 (PMC9104809; doi:10.3390/ijms23094601)
Supplement: Supplementary file 1 [file ijms-23-04601-s001.zip]

Archive with 1 entries (1 files):
- ijms-1647932-supplementary.pdf
